# Supplementary material for: Population structure of guppies in north-eastern Venezuela, the area of putative incipient speciation
Source: BMC Evol Biol. 2014 Feb 17;14:28. doi: 10.1186/1471-2148-14-28 (PMC3942120; doi:10.1186/1471-2148-14-28)
Supplement: Additional file 1: Table S1 — Names and abbreviations, sample sizes, sampling year and coordinates of the sampling locations. Table S2. List of primers used for microsatellite amplification. Table S3. Sequences of primers used to amplify (1,2) and to sequence (1-4) fragments of mitochondrial cytochrome b gene. Table S4. Hardy-Weinberg equilibrium tests for each locus in each population (Genepop); reported p values are not corrected; missing values are due to monomorphism of the locus in this particular population; p values significant after sequential Bonferroni correction are in red. Table S5. Null alleles frequencies for each locus in each population. Table S6. Pairwise FST values for microsatellites for all pairs of populations, values after ENA correction (FreeNA); Cariaco drainage populations in red, San Juan drainage populations in blue. Table S7. Distribution of mtDNA cytochrome b haplotypes among populations; numbers indicate number of individuals with a given haplotype; Cariaco drainage populations in red, San Juan drainage populations in blue. Table S8. Pairwise Fst values for cytochrome b for all pairs of populations, p = 0.05; significant values are followed by asterisk; Cariaco drainage populations in red, San Juan drainage populations in blue. [file 1471-2148-14-28-S1.xlsx]

## Sheet: Tab. S1 sampling
Table S1. Names and abbreviations, sample sizes, sampling year and coordinates of the sampling locations.
Location name	Abbreviation	No. of individuals	Sampling year	Latitude N	Longitude W
Central Cumanà	CC	34	2001	10°26'29''	64°11'31''
Caripe	CCAR	26	2001	10°28'32''	64°09'47''
Cumanà	CUM	28	2011	10°23'59''	63°46'40''
Pericantar	PER	31	2011	10°28'38''	64°10'33''
Santa Fe	SF	13	2011	10°17'70''	64°25'17''
Yaquaraqual	YCUAL	35	2001	10°18'27''	64°20'38''
West Cumanà	WC	25	2001	10°24'38''	64°13'18''
Cumanoca	COA	30	2001	10°13'55''	63°54'36''
Rio Casanay	CAS	25	2011	10°30'68''	63°20'09''
Guarapiche	GUAR	23	2001	10°30'42''	63°20'07''
Vuelta Larga	VL	32	2011	10°32'46''	63°07'20''
Acha Chichita	ACH	30	2011	10°33'03''	63°07'49''
Rio de Aqua LP	RALP	35	2011	10°34'46''	62°57'09''
Rio de Aqua HP	RAHP	19	2011	10°35'62	62°55'48''
St. Isabella	ISA	20	2011	10°37'99''	62°57'38''
Juan Sanchez	JS	24	2011	10°29'20''	63°19'56''
Rio Largo HP	RLHP	24	2011	10°24'81''	63°18'67''
Rio Largo LP	RLLP	22	2011	10°24'81''	63°18'67''
Poza Azufre	PA	34	2011	10°10'83''	63°05'88
Rio de San Juan	RSJ	9	2011	10°10'83''	63°05'88

## Sheet: Tab. S2 primers
Table S2. List of primers used for microsatellite amplification
	Forward primer name	Forward primer sequence	Reverse primer name	Reverse primer seuence	Mix number	Amount of primer used for PCR (µM)
	AG1_F	GTTACAACGTAACCGTGAAC	AG1_R	TACACAGCTCCAATGCGGAC	1	0.4
	G183_F	TGACATTTCTGAGACGGAC	G183_R	TGATGAAGTGCCAGTAGGG	1	0.2
	Pr92_F	ACCCTGTGCAGAGCAAAGAC	Pr92_R	TGGGCTGCTTTGTGAAGT	1	0.4
	G211_F	TCCCTCCGTTTCCTGACT	G211_R	CACCGCTGACCTGATGCC	2	0.2
	G255_F	CTTCTGCTCCGTTTCTGTG	G255_R	ATCCCGTTCGCTTTTCCTA	2	0.4
	AG9_F	GGGCCGAGTCGTATTTAAGAGC	AG9_R	GTTCATCAAGAACGCATGAAGG	2	0.4
	G75_F	TGGCTGCTCATCCTTGT	G75_R	CATCTGTTCTCCCGTCTC	2	0.2
	G325_F	AAATGTGCCAAATGACTG	G325_R	CACTGCTCTTAGAAGGAAA	3	0.4
	Pret-48_F	AAAGTGACAGATGAAGACAGGA	Pret-48_R	GATGTTAAAGCAGCAAATGAGA	3	0.2
	Pret-52_F	AGAGCCTTAAAGAGAAACAAAC	Pret-52_R	AACCACTGGATACTGCTGA	3	0.2
	CA061_F	CCTACTCTGGTGAGCTGAGTGTTGTCA	CA061_R	GCCAGCTCTTCCAGGAGACTT	4	0.2
	TACA033_F	GCAAAGTGAATACAGATGCAACAA	TACA033_R	GCTTAAAATGGTTCTGAAATGCATT	4	0.2
	TAGA033_F	GGGATTAGTGGCTGTTATTAATGGG	TAGA033_R	TTGGACGAGTAAGAAGAGTAATCAAATT	4	0.4
	Pre15_F	CTGAGGGACCAGGATGTTAAG	Pre15_R	CCATAAACACGCAAACCAAC	5	0.2
	Pre26_F	GCTGACCCCAGAAAAGTGG	Pre26_R	TGGGACTTTCATGAGACTTGG	5	0.2

## Sheet: Tab. S3 seq primers
Table S3. Sequences of primers used to amplify (1,2) and to sequence (1-4) fragments of mitochondrial cytochrome b gene
numer		Name		Sequence
1		mt_cytb_F		CACCCCCTRTTAAAAATCGCAAACGA
2		mt_cytb_R		CTCTGGGGACTGAGCTACTAGTGCT
3		mt_cytb_F_int		GGGATTTTCAGTAGACAACGCAA
4		mt_ cytb_R_int		AACGAGTGGATTTGCAGGAG

## Sheet: Tab.S4 H.-W.
Table S4. Hardy-Weinberg equilibrium tests for each locus in each population (Genepop); reported p values are not corrected; missing values are due to monomorphism of the locus in this particular population; p values significant after sequential Bonferroni correction are in red
	AG1	AG9	G183	G211	G255	G325	G75	Pr92	Pret-48	Pret-52	CA061	TACA033	TAGA033	Pre_15	Pre_26
CC	0.001	0.5748	0.4873	0.0004	0.8794	0.0072	0.1095	0.1544	0.0828	0	0.0042	0	0.0203	0.4402	0.0518
CCAR	0.0035	0.0107	0.3857	0	0.0014	1	0.0031	0.1657	0.0179	0.0038	0.0763	0.1888	0.0094	0.6081	0.0647
CUM	0.1314	0.0018	0.183	0	0.0003	0	0.0092	0.0224	0	0	0.018	0.1352	0	0.3348	0.3156
PER	-	0	0	0	0.0016	0.0294	0	0.0105	0.2474	0	0	0	0	0.0633	0.0164
SF	0.0203	1	0.0498	0.3641	0.1711	0.0005	0.0103	0.2212	0.3202	0.0049	0.09	0.7534	0.0032	0.0066	0.0001
YCUAL	0	0	0.2834	0	0	0	0	0.0178	1	0	0.0691	0.1495	0	0.4095	0.229
WC	0.1443	0.0363	0.6762	0.0001	0.0096	0.5548	0.2408	0.6088	0.3629	0.0085	0.026	0.4986	0	0.0813	0.1379
COA	0.0341	0	0.0818	0	0	0.0254	0	0.0479	0	-	0.8984	0.6372	0	0.3594	0.7281
CAS	0.7728	0.4911	0.0205	0.5936	1	0	0	1	0.1	0	0.6417	0.2467	0.0471	0.2325	0.3279
GUAR	0.3111	0.3568	0.2042	0.3656	0.6492	0	0.0247	0.1056	0.0445	-	0.7824	0.8709	0.5297	0.9094	0.0256
ACH	0.01	0.073	0	0.4911	0.0069	0.001	0.0151	0.0008	0.0273	0.0188	0	0	0.0042	0.0055	0
VL	0.2979	0.3423	0.0058	0	0.1888	0.0028	0.4488	0.2467	0.0039	0	0	0.0247	0	0.0158	0.2019
RALP	0.5928	0.0376	0.898	0.1086	0.2653	0.0016	0.8333	0.353	0	1	0	0.8124	0	0.7667	0.5666
RAHP	0.2229	-	0.2564	0.0196	0.5493	0.0011	1	0.6093	0.0314	1	0.0234	1	0.1627	0.7664	0.7741
ISA	1	0.2573	0.3167	0.1099	0.4203	0	0.1205	-	0	1	0.0902	0.8318	0.3128	0.2249	0.4177
JS	1	0.8246	0.1966	0.7921	0.0612	0	0.8901	0.7866	0	1	0.0024	0.6453	0.3447	0.9865	0.0262
RLHP	0.4325	0.1053	0.5541	0.3412	0.2833	0	0.6031	0.0175	0.0002	0.1315	0.4016	0.0115	0.049	0.1757	0.1614
RLLP	1	0.0053	0.0085	0.7148	0.0416	0.0051	0.0026	0.8185	0.0429	0.0101	0.0361	0.7181	0.4443	0.4799	0.8344
PA	0.0884	0.1987	0.0175	0.024	0.4549	0.0552	0.0051	0.0016	0.2037	0.001	0.0006	0.2445	0.0814	0.0134	0
RSJ	0.9568	0.8003	0	0.6323	0.0076	1	0.0102	0.1747	0.7428	0.0604	0.0004	0.0067	0	1	1

## Sheet: Tab.S5 null alleles
Table S5. Null alleles frequencies for each locus in each population
	AG1	AG9	G183	G211	G255	G325	G75	Pr92	Pret-48	Pret-52	CA061	TACA033	TAGA033	Pre_15	Pre_26
CC	0.0863	2e-05	0	0.15702	0	0.09248	0.02062	0.00324	0.07199	0.22774	0.09832	0.03462	0.08026	0.0376	0.06381
CCAR	0.12646	0	0	0.20452	0.0662	1e-05	0.1054	0	0.02526	0.16266	0.04277	0	0.10021	0	0
CUM	0.05458	0.01137	1e-05	0.27695	0.08728	0.25886	0.13278	0.02967	0.19368	0.33876	0.08711	0	0.17505	0	0
PER	0.001	0.16034	0.10828	0.1804	0.03452	0.1039	0.16995	0.01659	0.04645	0.30138	0.12056	0.00265	0.15312	0.03558	0
SF	0.18826	0	0.17843	0.08521	0.1252	0.25528	0.06922	0.10748	3e-05	0.23146	0.13654	0	0.05269	1e-05	0.11905
YCUAL	0.18131	0.33005	0.05309	0.33005	0.31441	0.30857	0.17737	0.00098	0	0	1e-05	0.01661	0.10191	0	0.00892
WC	0.07112	0.10371	0.05531	0.22936	0.10285	0.0155	0.00311	0	0	0	0.0821	0.00023	0.16705	0	0
COA	0.08245	0	0	0.29623	0.06822	0.04942	0.25969	6e-05	0	0.001	1e-05	0	0.20114	0	0
CAS	0	0	0.08693	0	1e-05	0.36045	0.2412	0	2e-05	0.18219	0	0.04061	1e-05	0.025	0
GUAR	0.04768	0	0.09472	0	0	0.11297	0.06547	0.0145	0	4e-05	5e-05	0	0	0	0.05323
ACH	0.00985	0.04582	0.08604	0.00452	0.12217	0.07248	0.0313	0	0.0085	0.05371	0.2101	0.02524	0.10559	0.01754	0.00018
VL	1e-05	1e-05	0.09853	0.06308	0.021	0.11806	0.01749	0.02889	0.08197	0.11924	0.25263	0	0.17004	0.00631	0
RALP	0	0.05057	0	0.07496	0.05409	0.11232	0	0.02859	0.21211	1e-05	0.25472	0	0.1905	0	1e-05
RAHP	1e-05	4e-05	0.06714	0.02198	0.05753	0.18994	0	0.02514	0.05323	2e-05	0.0414	0	0	0	0
ISA	1e-05	0.05628	0.00155	0.08146	0	0.23261	0.10758	4e-05	0.18221	2e-05	0.06379	0	0.00025	0.0194	0
JS	0	0.00053	0	0	0.0447	0.33544	0.01799	0	0.10229	2e-05	0.0925	0	0.00261	0	0.01618
RLHP	0	0.01694	1e-05	0.06883	0.06845	0.30068	0.00409	0.16667	0	0.06169	1e-05	0.03907	0	0.0476	0
RLLP	0	0.08658	0	0	0.1014	0.18469	0.19336	0	0.03212	0.16247	0.02119	0.00021	0.0303	0.0325	0
PA	0.10126	0	0.03529	0.09001	0	0.05867	0.06296	0.07924	0	0.11206	0.12794	0.00242	0	0.05268	0.07536
RSJ	0	0	0.278	0.00048	0.05855	0	0	0.15002	0	0.19322	0.16511	0.16329	0.18339	0	0

## Sheet: Tab.S6 Fst mst
Table S6. Pairwise Fst values for microsatellites for all pairs of populations, values after ENA correction (FreeNA), p=0.05, all tests are significant ; Cariaco drainage populations in red, San Juan drainage populations in blue
Population	CC	CCAR	CUM	PER	SF	YCUAL	WC	COA	CAS	GUAR	ACH	VL	RALP	RAHP	ISA	JS	RLHP	RLLP	PA
CCAR	0.0879
CUM	0.138547	0.155266
PER	0.203556	0.244419	0.128396
SF	0.150827	0.197704	0.146744	0.200037
YCUAL	0.227132	0.238285	0.200905	0.251782	0.247071
WC	0.039821	0.092234	0.113448	0.16861	0.147133	0.153289
COA	0.222216	0.213128	0.209733	0.257534	0.262689	0.174962	0.144165
CAS	0.209844	0.260838	0.184891	0.253138	0.178425	0.296954	0.222501	0.314055
GUAR	0.142497	0.173571	0.194663	0.270814	0.208401	0.267611	0.159619	0.26781	0.177155
ACH	0.18617	0.22127	0.164722	0.233686	0.141476	0.241849	0.181886	0.276523	0.120931	0.193444
VL	0.18768	0.223761	0.17251	0.245675	0.147631	0.246793	0.185884	0.2832	0.130495	0.195882	0.008137
RALP	0.218163	0.253766	0.188599	0.239224	0.177286	0.274786	0.213548	0.307699	0.143334	0.238348	0.049721	0.055158
RAHP	0.229269	0.279399	0.223314	0.285022	0.216943	0.313581	0.234458	0.349398	0.174803	0.2664	0.102712	0.108134	0.038125
ISA	0.254574	0.289881	0.238728	0.294191	0.228732	0.322801	0.252491	0.351482	0.193993	0.286576	0.108814	0.120743	0.0393	0.01736
JS	0.268786	0.305428	0.266432	0.330445	0.230484	0.323234	0.266305	0.333332	0.244483	0.248472	0.206141	0.213466	0.23054	0.280938	0.287375
RLHP	0.219596	0.257368	0.211119	0.267877	0.179507	0.278427	0.218661	0.284841	0.205577	0.203878	0.163669	0.173599	0.189315	0.233378	0.240353	0.029502
RLLP	0.200554	0.238182	0.188656	0.239098	0.142621	0.24643	0.193421	0.26017	0.195163	0.196852	0.144968	0.154316	0.163211	0.209428	0.218511	0.080209	0.04839
PA	0.171647	0.200468	0.143212	0.185334	0.13473	0.22336	0.165047	0.235868	0.132351	0.176966	0.11473	0.117817	0.114316	0.151714	0.156665	0.184331	0.122255	0.105254
RSJ	0.145115	0.183127	0.137455	0.188483	0.093205	0.213833	0.140007	0.243816	0.147007	0.175651	0.105377	0.109257	0.133616	0.183667	0.19346	0.16864	0.108367	0.089402	0.028252

## Sheet: Tab. S7 mt haplotypes
Table S7.	Distribution of mtDNA cytochrome b haplotypes among populations; numbers indicate number of individuals with a given haplotype; Cariaco drainage populations in red, San Juan drainage populations in blue
haplotype	CC	CCAR	CUM	PER	SF	YCUAL	WC	COA	CAS	GUAR	ACH	VL	RALP	RAHP	ISA	JS	RLHP	RLLP	PA	RSJ
Hap_1				1
Hap_2	1	4	2	1	3
Hap_3				1
Hap_4				2
Hap_5												1
Hap_6												1
Hap_7												1
Hap_8												1
Hap_9									1	4	1	1	2
Hap_10												1
Hap_11											1
Hap_12									3		1
Hap_13											3
Hap_14													1
Hap_15													1
Hap_16													1
Hap_17														1
Hap_18														1
Hap_19														1
Hap_20														1
Hap_21														1
Hap_22															5
Hap_23															1
Hap_24									1
Hap_25																3	3	5
Hap_26																1
Hap_27																2
Hap_28																	1
Hap_29																	1
Hap_30																	1
Hap_31																			1
Hap_32																			1
Hap_33																			1
Hap_34																			1
Hap_35																				1
Hap_36																				1
Hap_37																				1
Hap_38					1
Hap_39					1
Hap_40					1
Hap_41	1
Hap_42	1
Hap_43	1						4	3
Hap_44	1
Hap_45	1
Hap_46								2
Hap_47								1
Hap_48										1
Hap_49										1
Hap_50							2
Hap_51						5
Hap_52				1

## Sheet: Tab. S8 Fst mt
Table S8. Pairwise Fst values for cytochrome b for all pairs of populations, p=0.05, significant values are followed by asterisk; Cariaco drainage populations in red, San Juan drainage populations in blue
Population	CC	CCAR	CUM	PER	SF	YCUAL	WC	COA	CAS	GUAR	ACH	VL	RALP	RAHP	ISA	JS	RLHP	RLLP	PA
CCAR	0.14014
CUM	-0.05804	0
PER	0.23913	0.23164	0.04673
SF	-0.02162	-0.07123	-0.29358	0.075
YCUAL	0.57359*	1.00000*	1.00000*	0.96910*	0.80366*
WC	0.57922	0.99131*	0.98843	0.96500*	0.81063*	0.87408*
COA	0.56681	0.97940*	0.97259	0.95559*	0.79952*	0.62574*	0.22857
CAS	0.5676	0.94310*	0.92095	0.92404	0.74496*	0.87333*	0.86950*	0.83544*
GUAR	0.55336	0.90883*	0.87951	0.90043*	0.72626*	0.79095*	0.79551*	0.76187*	-0.04355
ACH	0.59886	0.96060*	0.94767	0.93991	0.77128*	0.90687*	0.89882*	0.86776*	0.18117	0.14699
VL	0.55551	0.92355	0.89882	0.91101	0.73252	0.82274*	0.82353*	0.79024	0.05032	-0.09756	0.11304
RALP	0.46837	0.85712*	0.80375	0.85704	0.65488	0.69333*	0.70789*	0.66886*	0.1875	0.08917	0.23568	0.09057
RAHP	0.54697	0.93128*	0.90468	0.91477	0.72218	0.86076*	0.85917*	0.82789	0.61466	0.49747	0.6712	0.51255	0.11458
ISA	0.60471*	0.97648*	0.96872*	0.95135*	0.77391*	0.94850*	0.93636*	0.90824*	0.77312*	0.65475*	0.78289*	0.66538*	0.25029*	0.17956*
JS	0.60472	0.94989*	0.93351	0.93222*	0.77221*	0.87812*	0.87356*	0.84096*	0.43548*	0.29091*	0.57949*	0.34231	0.36922*	0.65085	0.80000*
RLHP	0.63696	0.98082*	0.97447	0.95642	0.80192*	0.95253*	0.93953*	0.90939*	0.55587*	0.42286*	0.70280*	0.48485	0.48516	0.76194	0.89143*	0
RLLP	0.62783*	1.00000*	1.00000*	0.96805*	0.80180*	1.00000*	0.97936*	0.94805*	0.62000*	0.49090*	0.78102*	0.56200*	0.51064*	0.80000*	0.93678*	0.10703	0.0625
PA	0.57145	0.97807*	0.96724	0.94805	0.75255	0.95781*	0.94443*	0.91526	0.79076	0.69683	0.83292	0.71651	0.45827	0.63383	0.80043*	0.82016	0.90602	0.95050*
RSJ	0.51093	0.97851*	0.96439	0.94388	0.72196	0.95290*	0.93428*	0.89515	0.31818	0.08065	0.50699	0.15658	0.22492	0.63807	0.84640*	0.36331	0.6	0.80892*	0.86483
